# Supplementary material for: Microporous Hydroxyapatite-Based Ceramics Alter the Physiology of Endothelial Cells through Physical and Chemical Cues
Source: J Funct Biomater. 2023 Sep 5;14(9):460. doi: 10.3390/jfb14090460 (PMC10531673; doi:10.3390/jfb14090460)
Supplement: Supplementary file 1 [file jfb-14-00460-s001.zip]

Archive with 1 entries (1 files):
- jfb-2542512-supplementary.pdf
